# Supplementary material for: Crystallization Phase Regulation of BaO-CaO-SiO2 Glass-Ceramics with High Thermal Expansion Coefficient
Source: Materials (Basel). 2025 Mar 21;18(7):1403. doi: 10.3390/ma18071403 (PMC11989664; doi:10.3390/ma18071403)
Supplement: Supplementary file 1 [file materials-18-01403-s001.zip]

Archive with 1 entries (1 files):
- materials-3509369-supplementary.pdf
